# Supplementary material for: Elucidating the Innate Immunological Effects of Mild Magnetic Hyperthermia on U87 Human Glioblastoma Cells: An In Vitro Study
Source: Pharmaceutics. 2021 Oct 12;13(10):1668. doi: 10.3390/pharmaceutics13101668 (PMC8537446; doi:10.3390/pharmaceutics13101668)
Supplement: Supplementary file 1 [file pharmaceutics-13-01668-s001.zip]

Archive with 1 entries (1 files):
- pharmaceutics-1351887-supplementary.pdf
